# Supplementary material for: Overexpression of OsMYBS1 affect leaf morphology, photosynthesis, and agronomic performance in rice
Source: Front Plant Sci. 2025 Sep 30;16:1653514. doi: 10.3389/fpls.2025.1653514 (PMC12518331; doi:10.3389/fpls.2025.1653514)
Supplement: Supplementary file 1 [file Table1.xlsx]

## Sheet: Sheet1
Table S1. Primers used in this study.
Primer	Sequence (5′→3′)	Purpose
Q-OsMYBS1F	GCGGCAAGAGCTGCTCCAA	qRT-PCR
Q-OsMYBS1R	TTGTCCAGCCCCAGCAAGAA
Q-OsActinF	GATCACTGCCTTGGCTCCTA
Q-OsActinR	GTACTCAGCCTTGGCAATCC
HBT-OsMYBS1F	CGGGATCCATGACCTCCCAGGCGG	Subcellular localization construction
HBT- OsMYBS1R	CGGGATCCTCATTGGTGCATCTTGGC
OE-OsMYBS1F	ATGACCTCCCAGGCGG	Overexpression construction
OE-OsMYBS1R	TCATTGGTGCATCTTGGC
hyg-L	GCTCCATACAAGCCAACCAC	probe
hyg-R	GAAAAAGCCTGAACTCACCG
