# Supplementary material for: Overexpression of OsMYBS1 affect leaf morphology, photosynthesis, and agronomic performance in rice
Source: Front Plant Sci. 2025 Sep 30;16:1653514. doi: 10.3389/fpls.2025.1653514 (PMC12518331; doi:10.3389/fpls.2025.1653514)
Supplement: Supplementary file 2 [file Table2.xlsx]

## Sheet: Sheet1
Species	Accession number/Locus	Sequence
Zea mays	RefGen_V4|Zm00001d040464_P001	MTTLATDTAAWTREEDKAFENAVAASAAPPADGPPDDGWFTALVASVPARTAEEVRRHYEALVEDVAAIEAGRIPLPRYAGEESSAATPEGSGAAGPSTPKDGGGGSGHRREERKGGVGADAGKSCSKAEQERRKGVPWTEEEHRLFLLGLDKFGKGDWRSISRNFVISRTPTQVASHAQKYFIRLNSMNRDRRRSSIHDITSVTAGEVATAGAPITGGGPTAAGAMPMGPGGMKHHHPVPPMGMYGHAPMGHPVAGHMVAPAAVGTPVMFPPGHHSPYVLPVGYPAPPTKMHQ
Sorghum bicolor	v5.1|Sobic.003G132300.1.p	MTTLATAATAAWTREEDKAFENAVAAAAAPPADGTPDDGWFTALVASVPARTAEEVRRHYEALVEDVAAIEAGRIPLPRYAGEESSAATPEGSGAAASAPKDGGGGSGHRREERKSGGGGDAGKSCSKAEQERRKGVPWTEEEHRLFLLGLDKFGKGDWRSISRNFVISRTPTQVASHAQKYFIRLNSMNRDRRRSSIHDITSVTAGEVAAAGAPITGGPAAAGAMPMGPAGMKHHHPAPPMGMYGHAPMGHPVAGHMMAPAAVGTPVMFPPGHHSPYVVPVGYPAPPAKMHQ
Setaria viridis	v4.1|Sevir.5G185000.1.p	MTTVATTTAAAWTREEDKAFENAVAAAAAPPADGPPDEGWFAALAASVPARTAEEVRRHYEALVEDVAAIEAGRVPLPSYAGEDPSAATPDSAAGAASAPKDGGGGGGGGHRREERKSGVDVGKSCSKAEQERRKGIPWTEEEHRLFLLGLDKFGKGDWRSISRNFVISRTPTQVASHAQKYFIRLNSMNRDRRRSSIHDITSVTAGEVAAAGAPITGGPAAAGAMPMGPAGMKHHHPGPPMGMYGHAPMGHPVAGHMVAPAAVGTPVMFPPGHSPYVVPVGYPAPPAKMHQ
Brachypodium distachyon	v2.1|Bradi2g13860.1.p	MSSLQAAAWSKEEDKAFENAVAAAAPPPLDGLPEDEWFVALAASVPARSTEEVRRHYEALVEDVGAIEAGRVPLPRYAGEEPSAAPPDGHKNGGGGAGHRREDRKSFDSGKSCSKAEQERRKGIPWTEEEHRLFLLGLDKFGKGDWRSISRNFVISRTPTQVASHAQKYFIRLNSMNRDRRRSSIHDITSITAGEVVAQQGPITGQAAGPPGMKHLGPGPPPMPGMGMYGGAPMGHPVAPGHMVPAAVGTPVMFPPGHSPYVMPVGYPAPQAKMHQ
Gossypium barbadense	v1.1|Gobar.A09G050400.1.p	MAGSVSWSREEEKAFENAIAMHWIEKEECEEQWEKIASTVPTKSLEELKLHYELLVEDVTAIEAGHVPLPRYKGEEPSSSAKDHFHGPSMAPNSDRRSNSGYGNGFSGLTLDSTGHGGKQSSRSDQERRKGIPWTEEEHRLFLLGLDKFGKGDWRSISRNFVISRTPTQVASHAQKYFIRLNSMNRDRRRSSIHDITSVNNGDTSHQAPITGQQANTNSPGAAVMGQSVKHRAHPHLPGLGMYGAPVGRPIAAAPGHIGSAVGTPVMLPPAHHPHSPPPYIVPVAYPMAPPPMHQ
Nymphaea colorata	v1.2|Nycol.B00511.1.p	MSNSTTEWSRDEEKLFENGLATHPEDDEERWEKIASEIPGKTAADVKHHYDILVEDVSSIEAGRVPVPCYAHDDAQGKESFSPAASESSKKGSFGYGGGAGTGGYSGLPLDVNGGGKGSSKSDQERRKGIPWTEEEHRLFLLGLDKFGKGDWRSISRNFVISRTPTQVASHAQKYFIRLNSMNRDRRRSSIHDITSVSNGDASSPQGPITGQSNAAAVARAVGPSAKHSPQQTLPGVGMGGVYGPPIGQPITGHVMASAVGTPVMLPPGHAPYVVPVAYPVPPPPMHQ
Vigna unguiculata	v1.1|Vigun02g014300.1.p	MTVDEVDSSSEWSREQDKAFENALATHPEDASDRWEKIAADVPGKTIEEIKQHYELLVEDVSQIESGCVPLPSYNSSSEGSTSHASDEGAGKKGTGVGNFNSESNQGTKASRSDQERRKGIAWTEDEHRLFLLGLDKYGKGDWRSISRNFVVTRTPTQVASHAQKYFIRLNSMNKDRRRSSIHDITSVNNGDVLAPQGPITGQTNGSATNSTVKATKQATPASTAVPGIGIYAAPTIGQPVGGPLVSAVGTPVNLPSPAHMAYGVRAPVAGAVVPGAPVNVNPVTYPMSHTSAPHR
Salix purpurea	v5.1|Sapur.007G070800.5.p	MSVDEGGSGSLWTREQDKAFENALATYPEDTSDRWEKIAADVPGKTLEEIKHHYELLVEDISQIEAGCVPLPCYSSSPEGSTGHAGDEGTGKKGGHLGHHNSESNHGSKASRSDQERRKGIAWTEDEHRLFLLGLDKYGKGDWRSISRNFVVTRTPTQVASHAQKYFIRLNSMNKDRRRSSIHDITSVGNGDIATPQGPITGQTNGSAVAGSSGKAAEQPPPHPAGPPGVGIYGPPTIGQPIGGPLVSAVGTPVNLSASAHMAYGVRASVTGAMVPGAPMNMGPMTYPMPPTTTHR
Coffea arabica	v0.5|evm.model.Scaffold_578.301	MSASSSSVVWSREEDIAFESAIAMHWTGDSKEQWDKIASMVPNKSIDELKQHYKTLVEDVEAIEGGLVPLPNYSGEEASSSTKDHQSFSAITATDRRSNFGYRSAFPGLGHDSSGQGGGKGGSRSEQERRKGIPWTEEEHRLFLLGLDKFGKGDWRSISRNFVISRTPTQVASHAQKYFIRLNSMNRDRRRSSIHDITSVNNGDVSSHQAPITGQQTNTTPSATAAAALGPAMKHRGQQTMHGLGVYGAPTMPTPEEPQSRSHLKWSISELSSVRGDIFLDAEVHHVHKGSQNLFRIYKTISSRIPTTLLDGS
Arachis hypogaea	v1.0|arahy.Tifrunner.gnm1.ann1.C8ILII.1	MAGDEVGSSSEWSFEQDKAFENALGTYPEDDLDRWEKIAADVTGKTLEEVKQHYELLVDDVNLIESGRVTLPAYNSTSEGSTGNASDEGAGKKGGQPWNSNSESNNGSKASRSDQERRKGIAWTEDEHRLFLLGLEKYGKGDWRSISRNFVVTRTPTQVASHAQKYFIRLNSMNKDRRRSSIHDITSVNNGDVSAPQGPITGQTNGSAGNSTGKSPKQGPPTPTGPPTVGLFGAPTIGQPIGGGPLVSAVGTPVNAHMAYGVRAPVPGAPMNMGAVAYPMPPTSHR
Ceratodon purpureus	v1.1|CepurGG1.4G124300.2.p	MAESQSSLTTASGSVWTREQDKAFENALNVYDEDSPNRWEQIAVAVTGKDAAEVKRHYEILQEDINLIDSGRVALPNYSLSSLSLSEEGAASDSPGVKKGASFSGQASGPGSNANGNGNATLGGKGMSSKSADQERRKGIPWSEEEHRLFLLGLAKFGKGDWRSISRNFVISRTPTQVASHAQKYFIRLNSINKDKRRSSIHDITSVNNGDAAQQGQGPITGQAGPNSATGQPIQGGMQPGMYPGQQMIGQPPAVGAPVMLPPPGHPQYGPRGHLPRPVMPGQPMGMAPHMSYPMQQPGMHH
Botryococcus braunii	v2.1 |Bobra.341_2s0033.1.p	MANTSVSGGSGGGGKKGNFHPVKAEPGSVWTPEEEKTFELVFLENIDAPQQDRLHKVAARLPGKTLADIEKYIEDLEADFKALDTGSIPLPPYRHSANEPSIPLTVQKPAVKAADQERRKGIPWTEEEHRLFLLGLGKFGKGDWRSISRNYVTTRTPTQVASHAQKYFIRLNSQTKKDKRRSSIHDITTPTTDMTSPVMGMAQHPGMAQGVPMSGLPLVPGMVQPGVPTAIPMPPQPRPPPQ
Marchantia polymorpha	v3.1|Mapoly0026s0070.2.p	MAAPSPGPSPSSPSTASTPIPASAAAAAAGPSAAPVVPTPSAVSAPTIPVIPAPDVAPAVSSSWTSEQDKLFENALAVYDEESPNRWDNVASMVPGKDAADVMKHYELLTEDVTSIDAGRVALPSYILPGSLSGADAAGEQSDSSVSKNKAWSGQSPGVSASGTSGTVGGLERKSSSSKADQERRKGIPWTEEEHRSFLLGLAKFGKGDWRSISRNFVISRTPTQVASHAQKYFIRLNSINKDKRRSSIHDITSVNSAGVEVMQGSPGPITGQSPSGTSTSGQPLPHKTQPAFQGGMYVTPVGPGATTGLGTPVYPPGQMGYGVRGHMVRPGMGGPPMNMTHMTYSMPQPAMHH
Oryza sativa (OsMYBS1)	LOC_Os01g34060.1	MTSQAATTTTTAAWTREDDKAFENALAACAAPPPADGGAPDDDWFAALAASVPGARSAEEVRRHYEALVEDVAAIDAGRVPLPRYAGEESAAPPDGAGAAAAASKDGGHRRDERKGGGGGYDGGKSCSKAEQERRKGIPWTEEEHRLFLLGLDKFGKGDWRSISRNFVISRTPTQVASHAQKYFIRLNSMNRDRRRSSIHDITSVTAGDQVAAQQGAPITGHQATGNPAAAALGPPGMKHHHHHHPGGAPPPMPMYSAAPMGHPVAGHMVPAAVGTPVVFPPGHAPYVVPVGYPAPPAKMHQ
Arabidopsis thaliana (AtMYBS1)	AT1G49010	MESVVATWSREEEKAFENAIALHCVEEEITEDQWNKMSSMVPSKALEEVKKHYQILLEDVKAIENGQVPLPRYHHRKGLIVDEAAAAATSPANRDSHSSGSSEKKPNPGTSGISSSNGGRSGGSRAEQERRKGIPWTEEEHRLFLLGLDKFGKGDWRSISRNFVISRTPTQVASHAQKYFIRLNSMNRDRRRSSIHDITTVNNQAPAVTGGGQQPQVVKHRPAQPQPQPQPQPQQHHPPTMAGLGMYGGAPVGQPIIAPPDHMGSAVGTPVMLPPPMGTHHHHHHHHLGVAPYAVPAYPV PPLPQQHPAPSTMH
Chlamydomonas reinhardtii	v5.6|Cre10.g430750.t1.1	MAASFSISGDFACGQSTGHATFWRLEENKVFEVALARHYADVDRFERIASYLPNKTPNDIQKRLRDLEDDLRRIDEGCNEGASAQSAPAATPARSEDSAPNAKRPKTDVPANGDRRKGVPWTEEEHRLFLLGLAKFGKGDWRSIARNFVISRTPTQVASHAQKYFIRLNSMNKKDKRRASIHDITSPTLPASVANPAPTTGLAPAAASGKATSSLVQGATSSATTATSQPMAAAAAAAAAAFPAAAHVAAAAAAAAAAATSTTSVFAQLAMHGLAMQPVMQQAAAAAAAAGMMPQLNAAAAAAAAAGMPAPVLPNAAQYMVQV
Diphasiastrum complanatum	v3.1|Dicom.Y128000.1.p	MAAPSPGPPASAFPTSALPPSPRLVASPSLVSSWTRQDDKLFESALSVYEQDIPDLWKQVAAMVPGRDPFELQSHFSVLAEDVKLIEAGLVALPNYSDPSLASESVADQVPSACDSPLIKKEVNFVSAQPSAFATTGSNNKGGNGFVSSKANLGKPSEQERRKGIPWTEEEHRLFLLGLEKFGKGDWRSISRNFVISRTPTQVASHAQKYFIRLASINKDKRRTSIHDIRSVTNGDVRQAHHPPITGQSPMVNGPVLGQPVQHLPQQNSPGVGLYVTPAAGSAVGTPVLLPSAGHAASHDARPHLAMPGMPVPPQQVPQPMYPIPQPAMNH
Thuja plicata	v3.1c|Thupl.29379524s0012.1.p	MTVSSPDLPANSRWSREQEKAFENALAEYTEDCEERWEKIAAKVTGKNATEIKNHYELLVEDVKSIDAGMVSLPRYISSAEGVVADQQAVGACGTKKGAQNATLQSVDTNPTGKGGSKADQERRKGIAWTEEEHRLFLLGLDKFGKGDWRSISRNFVISRTPTQVASHAQKYFIRLNSINKDRRRSSIHDITSVDKGDTSTTQGPITGQANGSAGSTGKSAKSSTQPALPNVGVYGPPVGQPISGSGVSAVGTPVMLPSGHVPYVARGALPGQVVPGTPMNVVPIAYPVSQPTMHQ
