# Supplementary material for: Overexpression of OsMYBS1 affect leaf morphology, photosynthesis, and agronomic performance in rice
Source: Front Plant Sci. 2025 Sep 30;16:1653514. doi: 10.3389/fpls.2025.1653514 (PMC12518331; doi:10.3389/fpls.2025.1653514)
Supplement: Supplementary file 3 [file Table3.xlsx]

## Sheet: Sheet1 
Table S3. DEGs in chloroplast-related Gos.
GO:0009535	chloroplast thylakoid membrane				Y:contain at least one GATAA motif				N: not contain
gene ID	log2FoldChange	pvalue		GATAA motif		gene annotation
Os01g0720500	2.21115	1.73964e-05		Y		chlorophyll A-B binding protein
Os01g0862200	1.39702	1.0898e-05		N		expressed protein
Os02g0744900	1.02053	0.00220811		Y		LYL1; OsChlP
Os02g0750100	1.15086	0.00197194		Y		ATP synthase F1, delta subunit family protein
Os03g0333400	1.29605	0.00168749		Y		photosystem II 11 kD protein
Os04g0416000	1.13751	0.00155678		Y		protein of unknown function DUF1279 domain containing protein
Os05g0110100	1.11582	0.00204817		Y		expressed protein
Os06g0185900	1.32313	0.000308908		Y		OsGPX4
Os06g0196300	1.45994	0.000186234		Y		peroxiredoxin
Os08g0242700	1.10129	0.000341405		Y		uridylyltransferase-related
Os08g0276100	1.43658	5.17977e-05		Y		expressed protein
Os08g0382400	1.28228	3.59702e-06		Y		peptidyl-prolyl cis-trans isomerase, chloroplast precursor
Os08g0435900	1.26087	0.00154965		Y		Lhca4; DYE1
Os10g0100300	1.4607	4.28233e-06		Y		OsTIC62
Os12g0291400	1.79622	4.35108e-08		Y		OsRBCS5
Os12g0292301	1.0768	0.00159883		Y		Hypothetical gene.
GO:0015979	photosynthesis
gene ID	log2FoldChange	pvalue
Os02g0744900	1.02053	0.00220811		Y		LYL1; OsChlP
Os03g0563300	1.14105	0.000122319		Y		Chl9; OsCHLI
Os03g0731100	1.47767	9.83668e-08		Y		expressed protein
Os08g0347500	1.00353	0.000539253		Y		PsbP
Os12g0291400	1.79622	4.35108e-08		Y		OsRBCS5
Os12g0292301	1.0768	0.00159883		Y		Hypothetical gene.
GO:0015995	chlorophyll biosynthetic process
gene ID	log2FoldChange	pvalue
Os02g0744900	1.02053	0.00220811		Y		LYL1; OsChlP
Os03g0563300	1.14105	0.000122319		Y		Chl9;OsCHLI
Os05g0408900	1.29594	0.00177586		Y		OsTKL1; OsDXS1
GO:0015977	carbon fixation
gene ID	log2FoldChange	pvalue
Os12g0291400	1.79622	4.35108e-08		Y		OsRBCS5
Os12g0291733	1.34724	0.000583161		Y		Hypothetical gene
Os12g0292301	1.0768	0.00159883		Y		Hypothetical gene.
GO:0009507	chloroplast
gene ID	log2FoldChange	pvalue
Os01g0111100	2.47707	1.14711e-11		Y		peptidyl-prolyl cis-trans isomerase
Os01g0152300	1.0166	0.000125959		Y		Core histone H2A/H2B/H3/H4 domain containing protein
Os01g0221000	1.15983	0.000130693		Y		Hypothetical protein
Os01g0328700	1.37232	3.67683e-05		Y		dihydrolipoyl dehydrogenase 1, mitochondrial precursor
Os01g0343500	1.21553	3.84646e-05		Y		TPR repeat
Os02g0134400	1.55619	0.000481701		Y		L-aspartate oxidase 1
Os02g0530100	1.43828	0.000116154		Y		heavy metal-associated domain containing protein
Os03g0146500	1.04424	0.00157028		Y		expressed protein
Os03g0285100	1.16595	0.000375974		Y		expressed protein
Os03g0856100	1.02957	0.000332298		Y		PPR repeat domain containing protein
Os04g0472300	2.51737	1.81918e-06		N		glycerophosphoryl diester phosphodiesterase family protein
Os05g0408900	1.29594	0.00177586		Y		OsTKL1; OsDXS1
Os05g0496200	1.17301	0.00148501		Y		phosphoglycerate kinase protein
Os05g0574300	1.14965	0.000474911		Y		Core histone H2A/H2B/H3/H4 domain containing protein
Os06g0332800	1.06664	3.71156e-06		Y		bundle sheath defective protein 2
Os06g0608700	1.42011	0.00156769		Y		OsAld-Y; ygdl-1
Os08g0130400	1.49313	2.21178e-08		Y		acyl-activating enzyme 14
Os08g0490900	1.5006	6.27203e-06		Y		Core histone H2A/H2B/H3/H4 domain containing protein
Os09g0446800	1.42533	2.0522e-08		Y		formate--tetrahydrofolate ligase
Os10g0100700	1.16424	0.00154228		Y		OsPDX1.2
Os11g0300400	1.00315	0.00189088		Y		haloacid dehalogenase-like hydrolase family protein
Os12g0534200	1.06982	1.19338e-05		Y		acyl carrier protein
GO:0009773	photosynthetic electron transport in photosystem I
gene ID	log2FoldChange	pvalue
Os02g0750100	1.15086	0.00197194		Y		ATP synthase F1, delta subunit family protein
Os08g0276100	1.43658	5.17977e-05		Y		expressed protein
GO:0009853	photorespiration
gene ID	log2FoldChange	pvalue
Os12g0291400	1.79622	4.35108e-08		Y		OsRBCS5
Os12g0292301	1.0768	0.00159883		Y		Hypothetical gene
GO:0009765	photosynthesis, light harvesting
gene ID	log2FoldChange	pvalue
Os01g0720500	2.21115	1.73964e-05		Y		chlorophyll A-B binding protein
Os08g0435900	1.26087	0.00154965		Y		Lhca4; DYE1
GO:0009941	chloroplast envelope
gene ID	log2FoldChange	pvalue
Os01g0720500	2.21115	1.73964e-05		Y		chlorophyll A-B binding protein
Os02g0652600	1.21706	2.28352e-05		Y		50S ribosomal protein L19, chloroplast precursor
Os02g0744900	1.02053	0.00220811		Y		LYL1; OsChlP
Os02g0750100	1.15086	0.00197194		Y		ATP synthase F1, delta subunit family protein
Os06g0107100	1.35412	0.000819344		N		expressed protein
Os06g0185900	1.32313	0.000308908		Y		OsGPX4
Os06g0196300	1.45994	0.000186234		Y		peroxiredoxin
Os06g0232600	1.07121	0.00210503		Y		glutathione S-transferase, N-terminal domain containing protein
Os07g0626800	1.10328	0.000114542		Y		amine oxidase family protein
Os07g0693800	2.0347	1.68743e-05		Y		OsFAD8
Os08g0242700	1.10129	0.000341405		Y		uridylyltransferase-related
Os08g0435900	1.26087	0.00154965		Y		Lhca4; DYE1
Os10g0100300	1.4607	4.28233e-06		Y		OsTIC62
Os12g0291400	1.79622	4.35108e-08		Y		OsRBCS5
Os12g0292301	1.0768	0.00159883		Y		Hypothetical gene
